# Supplementary material for: Comparative Volatilomic Profile of Three Finger Lime (Citrus australasica) Cultivars Based on Chemometrics Analysis of HS-SPME/GC–MS Data
Source: Molecules. 2022 Nov 14;27(22):7846. doi: 10.3390/molecules27227846 (PMC9697472; doi:10.3390/molecules27227846)
Supplement: Supplementary file 1 [file molecules-27-07846-s001.zip]

Archive with 1 entries (1 files):
- molecules-1962707-supplementary.pdf
